# Supplementary material for: Phenotypic and Molecular Characterization of Clinical Isolates of Vancomycin-Resistant Enterococcus faecium in the Health District of Bolzano (Italy) During 2021–2023
Source: Pathogens. 2026 Jan 28;15(2):143. doi: 10.3390/pathogens15020143 (PMC12943761; doi:10.3390/pathogens15020143)
Supplement: Supplementary file 1 [file pathogens-15-00143-s001.zip]

Archive with 1 entries (1 files):
- pathogens-4056262-supplementary.xlsx
