# Supplementary material for: Phenotypic and Molecular Characterization of Clinical Isolates of Vancomycin-Resistant Enterococcus faecium in the Health District of Bolzano (Italy) During 2021–2023
Source: Pathogens. 2026 Jan 28;15(2):143. doi: 10.3390/pathogens15020143 (PMC12943761; doi:10.3390/pathogens15020143)
Supplement: Supplementary file 1 [file pathogens-15-00143-s001.zip › pathogens-4056262-supplementary.xlsx]

## Sheet: Table_S1_Virulence_genes
VFclass	Adherence															Antiphagocytosis											Biofilm formation				Enzyme				Toxin
Virulence factors	AS				Ace	Acm	Ebp pili				EcbA	EfaA	Esp	Scm	SgrA	Capsule											BopD	Fsr locus			Gelatinase	Hyaluronidase		SprE	Cytolysin
Isolate	--	--	asa1	prgB/asc10	ace	acm	ebpA	ebpB	ebpC	srtC	ecbA	efaA	esp	scm	sgrA	cpsA/uppS	cpsB/cdsA	cpsC	cpsD	cpsE	cpsF	cpsG	cpsH	cpsI	cpsJ	cpsK	bopD	fsrA	fsrB	fsrC	gelE	--	--	sprE	cylA	cylB	cylI	cylL-l	cylL-s	cylM	cylR1	cylR2
4422(Prediction)	-	-	-	-	-	-	orf00249	-	orf00656	orf00657	orf00874	orf01911	orf01675	-	orf00851	orf01081	-	-	-	-	-	-	-	-	-	-	orf00258	-	-	-	-	-	-	-	-	-	-	-	-	-	-	-
4424(Prediction)	-	-	-	-	-	-	orf00653	orf00652	orf00651	orf00650	orf01113; orf01586	orf00600	orf02446	-	orf02246	orf02472	orf02473	-	-	-	-	-	-	-	-	-	orf00468	-	-	-	-	-	-	-	-	-	-	-	-	-	-	-
4468(Prediction)	-	-	-	-	-	orf02697	orf00567	orf00566	orf00565	orf00564	orf02064	orf01525	orf02754	-	orf02499	orf00896	orf00895	-	-	-	-	-	-	-	-	-	orf02009	-	-	-	-	-	-	-	-	-	-	-	-	-	-	-
4476(Prediction)	-	-	-	-	-	orf02745	orf00913	orf00914	orf00915	orf00916	orf02077	orf00791	orf02682	-	orf02729	orf01523	orf01524	-	-	-	-	-	-	-	-	-	orf01975	-	-	-	-	-	-	-	-	-	-	-	-	-	-	-
4478(Prediction)	-	-	-	-	-	-	orf00129	orf00128	orf00127	orf00126	-	orf01884	-	-	orf00971	orf01262	orf01261	-	-	-	-	-	-	-	-	-	orf01561	-	-	-	-	-	-	-	-	-	-	-	-	-	-	-
4497(Prediction)	-	-	-	-	-	orf02852	orf01684	orf01685	orf01686	orf01687	orf00024	orf00773	orf02801	-	orf02707	orf02111	orf02110	-	-	-	-	-	-	-	-	-	orf01281	-	-	-	-	-	-	-	-	-	-	-	-	-	-	-
4533(Prediction)	-	-	-	-	-	-	orf00345	orf00344	orf00343	orf00342	orf00353	orf00307	orf02391	-	orf02281	orf00736	orf00737	-	-	-	-	-	-	-	-	-	orf00751	-	-	-	-	-	-	-	-	-	-	-	-	-	-	-
4559(Prediction)	-	-	-	-	-	-	orf01029	orf01028	orf01027	orf01026	orf00638	orf00791	-	-	orf02563	orf01159	orf01160	-	-	-	-	-	-	-	-	-	orf01152	-	-	-	-	-	-	-	-	-	-	-	-	-	-	-
4590(Prediction)	-	-	-	-	-	orf00959	orf01911	orf01910	orf01909	orf01908	orf00262	orf01156	orf02788	-	orf02728	orf01758	orf01757	-	-	-	-	-	-	-	-	-	orf00096	-	-	-	-	-	-	-	-	-	-	-	-	-	-	-
4605(Prediction)	-	-	-	-	-	-	orf01493	orf01494	orf01495	orf01496	orf00115	orf00613	orf02667	-	orf02554	orf01644	orf01643	-	-	-	-	-	-	-	-	-	orf00714	-	-	-	-	-	-	-	-	-	-	-	-	-	-	-
4615(Prediction)	-	-	-	-	-	orf02683	orf01965	orf01964	orf01963	orf01962	-	orf00283	-	-	orf02364	orf01569	orf01570	-	-	-	-	-	-	-	-	-	orf01134	-	-	-	-	orf00096; orf00097	-	-	-	-	-	-	-	-	-	-
4633(Prediction)	-	-	-	-	-	-	orf00718	orf00717	orf00716	orf00715	orf01071	orf01096	orf02655	-	orf02310	orf01385	orf01386	-	-	-	-	-	-	-	-	-	orf00051	-	-	-	-	-	-	-	-	-	-	-	-	-	-	-
4635(Prediction)	-	-	-	-	-	orf02386	orf00473	orf00474	orf00475	orf00476	orf01639	orf00489	orf02435	-	orf01352	orf01087	orf01086	-	-	-	-	-	-	-	-	-	orf01092	-	-	-	-	-	-	-	-	-	-	-	-	-	-	-
4644(Prediction)	-	-	-	-	-	orf02513	orf00401	orf00400	orf00399	orf00398	orf01474	orf01571	orf02575	-	orf02251	orf02588	orf02587	-	-	-	-	-	-	-	-	-	orf01078	-	-	-	-	-	-	-	-	-	-	-	-	-	-	-
4667(Prediction)	-	-	-	-	-	-	orf00181	orf00182	orf00183	orf00184	orf01570	orf01078	orf02301	-	orf00832	orf02429	orf02518	-	-	-	-	-	-	-	-	-	orf00894	-	-	-	-	-	-	-	-	-	-	-	-	-	-	-
4673(Prediction)	-	-	-	-	-	-	orf00334	orf00335	orf00336	orf00337	orf01050	orf00131	orf02421	-	orf00728	orf01685	orf01684	-	-	-	-	-	-	-	-	-	orf01772	-	-	-	-	-	-	-	-	-	-	-	-	-	-	-
4702(Prediction)	-	-	-	-	-	-	orf00254	orf00253	orf00252	orf00251	orf01936	orf00262	-	-	orf00922	orf00690	orf00689	-	-	-	-	-	-	-	-	-	orf00942	-	-	-	-	-	-	-	-	-	-	-	-	-	-	-
4746(Prediction)	-	-	-	-	-	-	orf00093	orf00092	orf00091	orf00090	orf01524	orf00302	orf02224	-	orf01813	orf02322	orf00466	-	-	-	-	-	-	-	-	-	orf00789	-	-	-	-	-	-	-	-	-	-	-	-	-	-	-
4750(Prediction)	-	-	-	-	-	-	orf00242	orf00243	orf00244	orf00245	orf00881	orf01732	-	-	orf00911	orf00647	orf00648	-	-	-	-	-	-	-	-	-	orf00800	-	-	-	-	-	-	-	-	-	-	-	-	-	-	-
4763(Prediction)	-	-	-	-	-	-	orf01177	orf01178	orf01179	orf01180	orf02156	orf00802	orf02665	-	orf02545	orf01761	orf01762	-	-	-	-	-	-	-	-	-	orf01755	-	-	-	-	-	-	-	-	-	-	-	-	-	-	-
4765(Prediction)	-	-	-	-	-	-	orf00956	orf00957	orf00958	orf00959	orf01898	orf00808	orf02501	-	orf02485	orf02109	orf02110	-	-	-	-	-	-	-	-	-	orf01007	-	-	-	-	-	-	-	-	-	-	-	-	-	-	-
4767(Prediction)	-	-	-	-	-	orf02498	orf00606	orf00605	orf00604	orf00603	orf01034	orf02266	orf02508	-	orf02043	orf01139	orf01140	-	-	-	-	-	-	-	-	-	orf01355	-	-	-	-	-	-	-	-	-	-	-	-	-	-	-
4771(Prediction)	-	-	-	-	-	orf00827	orf01330	orf01331	orf01332	orf01333	orf02423	orf01947	-	-	orf02843	orf01918	orf01917	-	-	-	-	-	-	-	-	-	orf00754	-	-	-	-	-	-	-	-	-	-	-	-	-	-	-
4772(Prediction)	-	-	-	-	-	-	orf00557	orf00556	orf00555	orf00554	orf01770	orf00391	orf02372	-	orf01674	orf01096	orf01095	-	-	-	-	-	-	-	-	-	orf01334	-	-	-	-	-	-	-	-	-	-	-	-	-	-	-
4775(Prediction)	-	-	-	-	-	-	orf00978	orf00979	orf00980	orf00981	orf01967	orf00924	orf02649	-	orf02525	orf02635	orf02636	-	-	-	-	-	-	-	-	-	orf00167	-	-	-	-	-	-	-	-	-	-	-	-	-	-	-
4789(Prediction)	-	-	-	-	-	orf01594	orf01347	orf01346	orf01345	orf01344	orf02514	orf00617	orf02898	-	orf02768	orf01010	orf01011	-	-	-	-	-	-	-	-	-	orf00434	-	-	-	-	-	-	-	-	-	-	-	-	-	-	-
4790(Prediction)	-	-	-	-	-	orf01330	orf01223	orf01222	orf01221	orf01220	orf00315	orf00582	orf02706	-	orf02629	orf00998	orf00997	-	-	-	-	-	-	-	-	-	orf00052	-	-	-	-	-	-	-	-	-	-	-	-	-	-	-
4791(Prediction)	-	-	-	-	-	orf02699	orf01473	orf01474	orf01475	orf01476	orf01404	orf01264	orf02653	-	orf02572	orf01789	orf01790	-	-	-	-	-	-	-	-	-	orf00405	-	-	-	-	-	-	-	-	-	-	-	-	-	-	-
4792(Prediction)	-	-	-	-	-	orf02515	orf00415	orf00414	orf00413	orf00412	orf01498	orf00486	orf02565	-	orf02364	orf00919	orf00918	-	-	-	-	-	-	-	-	-	orf00900	-	-	-	-	-	-	-	-	-	-	-	-	-	-	-
4792(Prediction)	-	-	-	-	-	-	orf00335	orf00336	orf00337	orf00338	orf01919	orf00859	orf02476	-	orf02258	orf00581	orf00580	-	-	-	-	-	-	-	-	-	orf01987	-	-	-	-	-	-	-	-	-	-	-	-	-	-	-
4809(Prediction)	-	-	-	-	-	-	-	-	orf00325	-	-	-	orf01238	-	-	orf01052	-	-	-	-	-	-	-	-	-	-	-	-	-	-	-	-	-	-	-	-	-	-	-	-	-	-
4811(Prediction)	-	-	-	-	-	-	orf00375	orf00374	orf00373	orf00372	orf00608	orf01174	-	-	orf01545	orf02013	orf02248	-	-	-	-	-	-	-	-	-	orf00453	-	-	-	-	-	-	-	-	-	-	-	-	-	-	-
4843(Prediction)	-	-	-	-	-	-	orf00961	orf00960	orf00959	orf00958	orf01019	orf00137	orf02308	-	orf01026	orf00293	orf00294	-	-	-	-	-	-	-	-	-	orf00907	-	-	-	-	-	-	-	-	-	-	-	-	-	-	-
4855(Prediction)	-	-	-	-	-	-	orf01119	-	orf01912	orf01911	orf01177	orf01481	orf02322	-	orf01716	orf02460	orf02581	-	-	-	-	-	-	-	-	-	orf00317	-	-	-	-	-	-	-	-	-	-	-	-	-	-	-
4861(Prediction)	-	-	-	-	-	-	orf01133	-	orf01005	orf01004	-	orf01738	-	-	orf00555	orf01701	-	-	-	-	-	-	-	-	-	-	orf00547	-	-	-	-	-	-	-	-	-	-	-	-	-	-	-
4870(Prediction)	-	-	-	-	-	-	orf00606	orf00605	orf00604	orf00603	orf00874	orf00407	orf02307	-	orf02107	orf02264	orf02263	-	-	-	-	-	-	-	-	-	orf01037	-	-	-	-	-	-	-	-	-	-	-	-	-	-	-
4873(Prediction)	-	-	-	-	-	orf02599	orf01164	orf01163	orf01162	orf01161	orf02014	orf01087	orf02570	-	orf00322	orf01525	orf01526	-	-	-	-	-	-	-	-	-	orf01501	-	-	-	-	-	-	-	-	-	-	-	-	-	-	-
4957(Prediction)	-	-	-	-	-	-	orf00252	orf00251	orf00250	orf00249	orf01477	orf01663	orf02234	orf02341	orf02478	orf02475	-	-	-	-	-	-	-	-	-	-	orf00587	-	-	-	-	-	-	-	-	-	-	-	-	-	-	-
5147(Prediction)	-	-	-	-	-	-	orf00191	orf00192	orf00193	orf00194	orf00866	orf01606	-	-	orf01026	orf00305	orf00304	-	-	-	-	-	-	-	-	-	orf00518	-	-	-	-	-	-	-	-	-	-	-	-	-	-	-
5255(Prediction)	-	-	-	-	-	-	orf00417	orf00416	orf00415	-	orf00581	orf01734	-	-	orf00869	orf00461	orf00462	-	-	-	-	-	-	-	-	-	orf00770	-	-	-	-	-	-	-	-	-	-	-	-	-	-	-
5290(Prediction)	-	-	-	-	-	-	orf00496	orf00497	orf00498	orf00499	orf00907	orf00422	-	-	orf01782	orf01937	orf01938	-	-	-	-	-	-	-	-	-	orf00467	-	-	-	-	-	-	-	-	-	-	-	-	-	-	-
5321(Prediction)	-	-	-	-	-	-	orf00568	orf00569	orf00570	-	orf00901	orf01773	-	-	orf02273	orf00142	orf00141	-	-	-	-	-	-	-	-	-	orf01003	-	-	-	-	-	-	-	-	-	-	-	-	-	-	-
5346(Prediction)	-	-	-	-	-	-	orf00304	orf00305	orf00306	orf00307	orf01730	orf00295	orf02352	-	orf02304	orf00720	orf00719	-	-	-	-	-	-	-	-	-	orf01045	-	-	-	-	-	-	-	-	-	-	-	-	-	-	-
5353(Prediction)	-	-	-	-	-	-	orf00053	orf00054	orf00055	orf00056	orf00826	orf01737	-	-	orf01423	orf01989	orf01990	-	-	-	-	-	-	-	-	-	orf01069	-	-	-	-	-	-	-	-	-	-	-	-	-	-	-
E.faecium Aus0004	-	-	-	-	-	EFAU004_02292	EFAU004_00930	EFAU004_00931	EFAU004_00932	EFAU004_00933	EFAU004_01867	EFAU004_00491	EFAU004_02750	EFAU004_02838	EFAU004_01513	EFAU004_01724	EFAU004_01723	-	-	-	-	-	-	-	-	-	EFAU004_00405	-	-	-	-	-	-	-	-	-	-	-	-	-	-	-
E.faecium Aus0085	-	-	-	-	-	EFAU085_02356	EFAU085_01416	EFAU085_01415	EFAU085_01414	EFAU085_01413	EFAU085_01897	EFAU085_00431	EFAU085_02821	EFAU085_02896	EFAU085_01549	EFAU085_01748	EFAU085_01747	-	-	-	-	-	-	-	-	-	EFAU085_00344	-	-	-	-	-	-	-	-	-	-	-	-	-	-	-
E.faecium DO	-	-	-	-	-	HMPREF0351_12281	HMPREF0351_11394	HMPREF0351_11393	HMPREF0351_11392	HMPREF0351_11391	HMPREF0351_11828	HMPREF0351_10500	-	HMPREF0351_12673	HMPREF0351_11523	HMPREF0351_11682	HMPREF0351_11681	-	-	-	-	-	-	-	-	-	HMPREF0351_10415	-	-	-	-	-	-	-	-	-	-	-	-	-	-	-
E.faecium NRRL B-2354	-	-	-	-	-	M7W_2305	-	-	-	-	-	M7W_664	-	M7W_2688	-	M7W_1191	M7W_1192	-	-	-	-	-	-	-	-	-	M7W_580	-	-	-	-	-	-	-	-	-	-	-	-	-	-	-
